# Supplementary material for: Characterization of Anisotropic Salt Weathering through Nondestructive Techniques Mapping Using a GIS Environment
Source: Sensors (Basel). 2024 Apr 24;24(9):2686. doi: 10.3390/s24092686 (PMC11086225; doi:10.3390/s24092686)
Supplement: Supplementary file 1 [file sensors-24-02686-s001.zip]

Archive with 1 entries (1 files):
- sensors-2889412-supplementary.mp4
